# Supplementary material for: Exploring the Proteomic Signature of Diabetic Nephropathy: Implications for Early Diagnosis and Treatment
Source: Life (Basel). 2025 Aug 19;15(8):1312. doi: 10.3390/life15081312 (PMC12387283; doi:10.3390/life15081312)
Supplement: Supplementary file 1 [file life-15-01312-s001.zip]

Archive with 2 entries (2 files):
- Supplementary Material 1 .pdf
- Supplementary Material 2.pdf
